# Supplementary material for: Median Arcuate Ligament Compression in Orthotopic Liver Transplantation: Results from a Single-Center Analysis and a European Survey Study
Source: J Clin Med. 2019 Apr 23;8(4):550. doi: 10.3390/jcm8040550 (PMC6518097; doi:10.3390/jcm8040550)
Supplement: Supplementary file 1 [file jcm-08-00550-s001.zip]

Archive with 3 entries (2 files):
- supplementary - for conversion/
- supplementary - for conversion/Supplementary data 1.docx
- supplementary - for conversion/Supplementary Table 1.docx
